# Supplementary material for: Whole-exome sequencing identifies novel pathogenic mutations and putative phenotype-influencing variants in Polish limb-girdle muscular dystrophy patients
Source: Hum Genomics. 2018 Jul 3;12:34. doi: 10.1186/s40246-018-0167-1 (PMC6029161; doi:10.1186/s40246-018-0167-1)
Supplement: Supplementary file 1 — Clinical characteristics and WES results (including evidence of pathogenicity according to ACMG criteria) of 85 patients studied. (XLSX 24 kb) [file 40246_2018_167_MOESM1_ESM.xlsx]

## Sheet: Arkusz1
A	Patients that meet full LGMD criteria								*	*
patient no	gender	age	onset of overt clinical symptoms	CK (x UNL)	family history	clinical summary	putative causal gene(s)	RefSeq	genotype * indicates novel variant	protein change * indicates novel variant	ACMG evidence of pathogenicity	genes with mutations putatively influencing clinical phenotype
20	M	22	early adulthood	23	sporadic	myalgia, exercise intolerance, fatigability; mild generalized muscle hypertrophy, calf asymmetry; minimal weakness, ambulation normal	ANO5	NM_213599.2	c.242A>G / c.2272C>T	p.D81G / p.R758C	PS3, PS4, PM3, PP3 (likely pathogenic) / PS3, PM2, PM4, PP2, PP3 (pathogenic)	NEB, DES, TTN
10	M	54	early adulthood	19	AR	progressive limb-girdle weakness with myalgia, exercise intolerance, fatigability; thigh muscle atrophy, knee hyperextension; ambulation difficult with 2 crutches	ANO5	NM_213599.2	c.242A>G / c.1203G>A*	p.D81G / p.W401X*	PS3, PS4, PM3, PP3 (likely pathogenic) / PVS1, PM4, PP3, PP5 (pathogenic)	BAG3, FLNC, CHRNE, CACNA1S, TTN x2
173a	M	14	childhood	94	AR	limb-girdle weakness; diffuse muscle atrophy, quadriceps hypertrophy, ankle contractures; ambulatory - toe walking	CAPN3	NM_000070.2	c.1193+1G>A (splice site) / c.598-612delGTTCTGGAGTGCTCT	(splice site) / p.P200_L204del	PVS1, PM2, PP2, PP3 (pathogenic) / PS3, PS4, PM1, PM2, PM4 (pathogenic)	NEB x2, DNM2, TTN x2, CACNA1S
424	F	51	adolescence	1.7	sporadic	progressive limb-girdle weakness, deterioration after pregnancy; diffuse muscle atrophy, lower limb contractures; loss of ambulation in 4th decade	CAPN3	NM_000070.2	c.598-612delGTTCTGGAGTGCTCT / c.661G>A*	p.P200_L204del / p.G221S*	PS3, PS4, PM1, PM2, PM4 (pathogenic) / PS1, PM1, PM2, PP2 (likely pathogenic)	COL12A1, PLEC , DNM2TTN
186a	M	40	early adulthood	28	AR	rapidly progressive limb-girdle weakness, diffuse muscle atrophy; ambulatory with assistance	CAPN3	NM_000070.2	c.550delA / c.1826C>A	p.T184fs / p.A609E	PVS1, PS3, PS4, PM1, PP2 (pathogenic) / PM1, PM2, PP2, PP3 (likely pathogenic)	LDB3/ZASP x2, COL6A2, COL6A3, SGCD, POMT1, DYSF, SYNE2, MYH6, B3GALNT2
175d	M	12	early childhood	27	AR	impaired gait from toddler age, toe walking, progressive limb-girdle weakness; diffuse muscle atrophy, calf hypertrophy, scoliosis, mild facial weakness; waddling gait	CAPN3	NM_000070.2	c.550delA / c.598-612delGTTCTGGAGTGCTCT	p.T184fs / p.P200_L204del	PVS1, PS3, PS4, PM1, PP2 (pathogenic) / PS3, PS4, PM1, PM2, PM4 (pathogenic)	MYOT, SGCB, RYR1, NEB, SYNE2, TTN
12	M	4	-	12	sporadic	asymptomatic hyper-CKmia	CAPN3	NM_000070.2	c.550delA / c.550delA	p.T184fs / p.T184fs	PVS1, PS3, PS4, PM1, PM3, PP2 (pathogenic)	COL6A3, FLNC, NEB,TTN x2
144	F	18	adolescence	8	AR	limb-girdle weakness, scapular winging, ankle contractures; ambulation normal	CAPN3	NM_000070.2	c.550delA / c.550delA	p.T184fs / p.T184fs	PVS1, PS3, PS4, PM1, PM3, PP2 (pathogenic)	DNM2, , TMEM5, TTN x2
212	F	28	adolescence	4	AR	limb-girdle weakness, diffuse muscle atrophy; muscle stiffness on cold; waddling gait	CAPN3	NM_000070.2	c.550delA / c.550delA	p.T184fs / p.T184fs	PVS1, PS3, PS4, PM1, PM3, PP2 (pathogenic)	DYSF, TTN x6
127	F	12	adolescence	35	sporadic	asymmetrical ankle and hip contractures, mild limb-girdle weakness; ambulation - toe walking	CAPN3	NM_000070.2	c.550delA / c.550delA	p.T184fs / p.T184fs	PVS1, PS3, PS4, PM1, PM3, PP2 (pathogenic)	RYR1, FLNC, SYNE2, TTN x2
184a	M	13	adolescence	16	AR	hamstring contractures; normal ambulation	CAPN3	NM_000070.2	c.550delA / c.550delA	p.T184fs / p.T184fs	PVS1, PS3, PS4, PM1, PM3, PP2 (pathogenic)	HSPG2, TTN
6	F	15	adolescence	31	AR	toe walking, ankle contractures; ambulation preserved	CAPN3	NM_000070.2	c.550delA / c.550delA	p.T184fs / p.T184fs	PVS1, PS3, PS4, PM1, PM3, PP2 (pathogenic)	TRAPPC11, RYR1, LAMA2, FLNC, NEB, PPARGC, TTN, MYF6
764	F	10	childhood	77	AR	ankle contractures; toe walking	CAPN3	NM_000070.2	c.550delA / c.1722delC	p.T184fs / p.S575fs	PVS1, PS3, PS4, PM1, PP2 (pathogenic) / PVS1, PM1, PM2, PP2, PP5 (pathogenic)	LDB3/ZASP x2, POMT1, TMEM43
18	M	20	early childhood	26	sporadic	impaired running from early childhood; progression of limb-girdle weakness and foot drop in adolescence; diffuse muscle atrophy, asymmetrical weakness - also distal weakness in upper and lower limbs; ambulation preserved	CAPN3	NM_000070.2	c.550delA / c.1696G>A	p.T184fs / p.E566K	PVS1, PS3, PS4, PM1, PP2 (pathogenic) / PM1, PM2, PP2, PP3 (likely pathogenic)	LDB3/ZASP x2, GBE1, TTN x4,
							MYH7	NM_000257.2	c.611G>A	p.R204H	PM1, PM2, PM5, PP2, PP3, PP5 (likely pathogenic)
TO	M	14	-	22	AR	asymptomatic hyper-CKmia	CAPN3	NM_000070.2	c.550delA / c.661G>A*	p.T184fs / p.G221S*	PVS1, PS3, PS4, PM1, PP2 (pathogenic) / PS1, PM1, PM2, PP2 (likely pathogenic)	TRAPPC11, LIPE, GBE1, HSPG2, TTN x3
8	M	13	early childhood	29	sporadic; high CK in father	impaired walking from toddler age, toe walking; lower limb contractures, scapular winging; ambulation preserved	CAPN3	NM_000070.2	c.550delA / c.245C>T	p.T184fs / p.P82L	PVS1, PS3, PS4, PM1, PP2 (pathogenic) / PS3, PM1, PM2, PP2, PP3 (pathogenic)	NEB x2, COL6A3, SYNE1 x2, TTN x5, LDB3/ZASP, HSPG2
13	F	4	-	37	AR	asymptomatic hyper-CKmia	CAPN3	NM_000070.2	c.550delA / c.439C>T	p.T184fs / p.R147X	PVS1, PS3, PS4, PM1, PP2 (pathogenic) / PVS1, PM1, PM2, PM4, PP2, PP3, PP5 (pathogenic)	COL12A1, NEB
4	F	11	childhood	42	AR	limb-girdle weakness; shoulder girdle muscle atrophy; waddling gait	CAPN3	NM_000070.2	c.550delA / c.1063C>T	p.T184fs / p.R355W	PVS1, PS3, PS4, PM1, PP2 (pathogenic) / PS3, PM1, PM2, PP2, PP3 (pathogenic)	FLNC, SYNE1, DCTN1, TTN x3
433	F	13	childhood	9	AR	toe walking and limb-girdle weakness; generalized muscle atrophy, hyperlordosis; lower and upper limb contractures; ambulatory - toe walking	CAPN3	NM_000070.2	c.550delA / c.1342C>G	p.T184fs / p.R448C	PVS1, PS3, PS4, PM1, PP2 (pathogenic) / PM1, PM2, PM5, PP2, PP3, PP5 (likely pathogenic)	COL6A3, TARDBP, TTN x2
668	M	38	adulthood	4	AR	subacute upper limb onset; asymmetrical upper limb weakness and muscle atrophy, scapular winging, calf hypertrophy; normal ambulation	CAPN3	NM_000070.2	c.550delA / c.1678A>G	p.T184fs / p.T560A	PVS1, PS3, PS4, PM1, PP2 (pathogenic) / PM1, PM2, PP2, PP3 (likely pathogenic)	PLEC x 3, SYNE1 x2, CCDC78, COL9A3, HSPG2
193a	M	10	childhood	23	AR	lower limb contractures; toe walking	CAPN3	NM_000070.2	c.550delA / c.388T>C*	p.T184fs / p.W130R*	PVS1, PS3, PS4, PM1, PP2 (pathogenic) / PM1, PM2, PP2, PP3 (likely pathogenic)	COL6A3, NEB, HSPG2, TTN x2, GNE
113	M	32	childhood	2	AR	massive contractures, generalized muscle atrophy; loss of ambulation in 3rd decade;	CAPN3	NM_000070.2	c.2242C>T / c.1722delC	p.R748X / p.S575fs	PVS1, PM1, PM2, PM4, PP2, PP3, PP5 (pathogenic) / PVS1, PM1, PM2, PP2, PP5 (pathogenic)	COL6A3, RYR1, HSPG2, SYNE1 x2, DCTN1, TTN x2
144a	F	18	adolescence	no data	AR	limb-girdle weakness; scapular winging, lower limb contractures; ambulation preserved	CAPN3	NM_000070.2	c.2242C>T / c.598-612delGTTCTGGAGTGCTCT	p.R748X / p.P200_L204del	PVS1, PM1, PM2, PM4, PP2, PP3, PP5 (pathogenic) / PVS1, PS3, PS4, PM1, PM2, PM4 (pathogenic)	COL6A1, COL6A3, HNRNPDL, RYR1 x2, SYNE1, MYH7, TTN x5
225	F	12	-	42	sporadic	asymptomatic hyper-CKmia; calf hypertrophy	CAPN3	NM_000070.2	c.305C>T / c.1817C>T	p.P102L / p.S606L	PM1, PM2, PP2, PP3 (likely pathogenic) / PM1, PM2, PP2, PP3, PP5 (likely pathogenic)	MYH3, SYNE1, SYNE2, TTN
196	M	14	early childhood	3	sporadic	born 35 Hbd with hypotrophy, cerebral palsy diagnosed based on MR, congenital knee contractures, delayed motor milestones, hearing impairment; ambulation preserved	COL6A2	NM_001849.3	c.830G>A*	p.G277E*	PM1, PM2, PP3, PP4 (likely pathogenic)	CAV3, LAMA2, ANO5 – ITGA7, RYR1, SYNE2, TTN x3
901	M	41	adulthood	1.9	sporadic	progressive limb-girdle weakness; generalized muscle atrophy; scapular winging, mild distal upper limb weakness; waddling gait with knee hyperextension	COL6A3	NM_004369.3	c.4156G>A / c.7258C>T	p.E1386K / R2420W	PP4, PP5 (uncertain significance, however classified as pathogenic by UniProt) / PP3 (uncertain significance)	NEB), TTN
							CACNA1S	NM_000069.2	c.1046C>G*	p.T349I*	PS2, PM2, PP3 (likely pathogenic)
7	F	14	childhood	7	sporadic	limb-girdle weakness, ambulation preserved	COL6A3	NM_004369.3	c.6424C>T* / c.7447A>G	p.R2142X* / p.K2483E	PVS1, PM2, PM4, PP2 (pathogenic) / PP3 (uncertain significance)	FLNC
275	M	16	adolescence	6	sporadic, high CK in father	hyper-CKmia with transient heat-induced muscle stiffening; normal ambulation	COL6A3	NM_004369.3	c.4103C>T / c.7192G>A	p.T1368M / p.V2398I	(uncertain significance) / PM2, PP3 (uncertain significance)	DAG1, NEB, SYNE1, TTN
135	M	32	childhood	17	sporadic	generalized muscle weakness from childhood, progressive asymmetric lower limb weakness starting in 3rd decade; cardiac preexcitation syndrome; scoliosis, quadriceps atrophy, mild calf hypertrophy; ambulation preserved	DMD	NM_004006.2	c.678-681delCTT*	p.K226del*	PS3, PM2, PM4 (likely pathogenic)	RYR1, ITGA7, DYSF, CCDC78, COL9A3
275B	M	48	adulthood	5	sporadic	limb-girdle weakness with subacute onset, transient improvement after corticosteroid treatment, afterwards slowly progressive course; distal weakness present; generalized muscle atrophy; waddling gait	DNAJB6	NM_058246.3	c.230G>A	p.G77E	PS2, PP2, PP3 (likely pathogenic)	COL6A2, DAG1, DYSF, ISPD, NEB, RYR1, SYNE1, CHRNE, TTN x3
192	M	35	early adulthood	20	AR; also myopathy in several distant relatives	initially postexertional myalgia and weakness, progressing into persistent limb-girdle and distal lower limb weakness; asymmetric calf atrophy; waddling gait	DYSF	NM_003494.3	c.4824delG* / c.5058-1G>T* (splice site)	p.Lys1609fs* / * (splice site)	PVS1, PM2, PP2 (pathogenic) / PVS1, PM2, PP3 (pathogenic)	LDB3/ZASP, ANO5, PLEC, SYNE1, TTN
16	M	25	early adulthood	24	sporadic	progressive limb-girdle and distal lower limb weakness; generalized muscle atrophy, pes cavus; waddling gait	DYSF	NM_003494.3	c.5626G>A / c.5626G>A / c.5181delA* / c.5179delA*	p.D1876N / p.D1876N / p.E1727fs* / p.E1727fs*	PM1, PP3 (uncertain significance) / PVS1, PM2, PM3, PP2, PP3 (pathogenic)	FLNC, DMD, MYH6, COL9A3, NIPA1, HSPG2, TTN x2
219	M	28	early adulthood	42	AR	limb-girdle weakness; calf atrophy; ambulation preserved	DYSF	NM_003494.3	c.5626G>A / c.5289G>C / c.5181del*A	p.D1876N / p.E1763D / c.5179del*A	PM1, PM3, PP3 (uncertain significance) / PM2, PM3, PP3 (uncertain significance) / PVS1, PM2, PP2 (pathogenic)	PLEC x2, LDB3/ZASP x2, COL6A2, FKRP, COL12A1, TTN x3
24	M	27	early adulthood	54	AR (brother of patient 3)	progressive lower limb and right arm weakness; Miyoshi myopathy phenotype - calf atrophy and weakness; ambulation preserved, cannot stand on toes	DYSF	NM_003494.3	c.3967C>G / c.5239delG*	p.Q1323E / p.E1747fs*	PM3, PP3 (uncertain significance) / PVS1, PM2, PP2 (pathogenic)	COL6A3, MYH3, LDB3/ZASP
3	F	39	early adulthood	22	AR (sister of patient 24)	progressive limb-girdle weakness, asymmetrical in upper limbs, exacerbations after stress and pregnancy, myalgia; waddling gait	DYSF	NM_003494.3	c.3967C>G / c.5239delG*	p.Q1323E / p.E1747fs*	PM3, PP3 (uncertain significance) / PVS1, PM2, PP2 (pathogenic)	PLEC, COL6A3
407	M	14	early childhood	4.5	AD ?	impaired running/stair climbing from early childhood; progression of limb-girdle weakness in adolescence; scoliosis, pectus excavatum, calf hypertrophy; waddling gait	DYSF	NM_003494.3	c.1120G>C / c.5946G>A (splice site)	p.V374L / p.A1982= (splice site)	PM2, PM3 (uncertain significance) / PVS1, PM2, PP3, PP5 (pathogenic)	ANO5, NEB
							MYH7	NM_000257.2	c.4459G>A	p.A1487T	PM2, PP1, PP2, PP3 (likely pathogenic)
15	M	15	childhood	18	sporadic	progressive limb-girdle weakness with massive muscle atrophy and severe contractures; pes cavus; very limited ambulation, uses a powered standing frame	FKRP	NM_024301.4	c.826C>A / c.253+2T>C (splice site)	p.L276I / (splice site)	PS3, PS4, PP2, PP3, PP5 (pathogenic) / PVS1, PM2, PM3 (pathogenic)	PLEC x2, LARGE, KBTBD13, DCTN1, MYPN, TTN x2
198	F	11	childhood	37	sporadic	limb-girdle weakness, calf hypertrophy, lower limb contractures; ambulation preserved	FKRP	NM_024301.4	c.826C>A / c.650-667del CGCCCGCTATGTGGTGGG*	p.L276I / p.Ala326_Gly331del*	PS3, PS4, PP2, PP3, PP5 (likely pathogenic) / PM1, PM2, PM3, PP2 (likely pathogenic)	COL6A3, COL4A1, NEB x2, TTN
KW	F	4	early childhood	39	sporadic	transient loss of ambulation and head drop at age 14 months; calf hypertrophy; waddling gait	FKRP	NM_024301.4	c.826C>A / c.826C>A	p.L276I / p.L276I	PS3, PS4, PM3, PP2, PP3, PP5 (likely pathogenic)	ISPD, DYSF, ITGA7, SYNE1, TTN x2
5	F	11	-	30	AR	asymptomatic hyper-CKmia	FKRP	NM_024301.4	c.826C>A / c.826C>A	p.L276I / p.L276I	PS3, PS4, PM3, PP2, PP3, PP5 (likely pathogenic)	PLEC x2, COL6A3 x2, DYSF, POMGNT2, FLNC, TTN x3
102	F	13	adolescence	33	AR; parental consanguinity	limb-girdle weakness, mild calf hypertrophy; ambulation preserved	FKRP	NM_024301.4	c.826C>A / c.826C>A	p.L276I / p.L276I	PS3, PS4, PM3, PP2, PP3, PP5 (likely pathogenic)	COL12A1, MYH2, SYNE2, TTN
84e	F	24	early childhood	no data	AR	progressive limb-girdle weakness, loss of ambulation in 3rd decade of life	FKRP	NM_024301.4	c.826C>A / c.650C>A*	p.L276I / p.P217Q*	PS3, PS4, PP2, PP3, PP5 (likely pathogenic) / PM2, PM5, PP2, PP3 (likely pathogenic)	TCAP, COL6A2, TTN x2
CM	F	10	early childhood	27	AR	delayed motor milestones, progressive limb-girdle weakness, calf hypertrophy; loss of ambulation in first decade	FKRP	NM_024301.4	c.278T>C / c.808C>T	p.L93P / p.R270C	PM2, PM3, PP2, PP3 (likely pathogenic) / PM2, PM3, PP2, PP3 (likely pathogenic)	CAPN3, DMD, NEB, SYNE1 x2, CCDC78, TTN x4
19	M	76	adolescence	7	AR	waddling gait from adolescence; myalgia and progression of lower limb weakness after upper respiratory tract infection in 8th decade; cardiac arrhythmias; diffuse muscle atrophy, hyperlordosis; waddling gait	LMNA	NM_170707.3	c.1567G>A	p.G523R	PS1, PM1, PM2, PM5, PP2, PP3, PP5 (pathogenic)	CAPN3, COL6A3, PLEC x3, RYR1, HSPG2, SYNE1, MYH3, LMOD3, RBM20, TNNI3K
21	F	10	childhood	15	AR	exercise intolerance, fatigability, exertional myalgia; mild limb-girdle weakness; ambulation normal	SGCA	NM_000023.2	c.739G>A / c.748G>T* (splice site)	p.V247M / p.V250L* (splice site)	PS3, PM3, PP2, PP3, PP5 (likely pathogenic) / PVS1, PM2, PM3, PP2, PP3 (pathogenic)	COL6A1, COL6A2, MYH2, LDB3/ZASP, POMT1
84a	F	52	adolescence	2	AR	progressive limb-girdle weakness, loss of ambulation in 5th decade of life; generalized muscle atrophy, neck extensor weakness; uses wheelchair	SGCA	NM_000023.2	c.748G>T* (splice site) / c.850C>G	p.V250L* (splice site) / p.R284C	PVS1, PM2, PP2, PP3 (pathogenic) / PS3, PP2, PP3, PP5 (likely pathogenic)	LDB3/ZASP x2, RYR1 , COL6A2, COL6A3, SYNE1
157	F	9	childhood	20	sporadic	limb-girdle weakness; diffuse muscle atrophy; mildly low ejection fraction in echocardiography; ambulation preserved	SGCB	NM_000232.4	c.341C>T / c.356T>A*	p.S114F / p.I119N*	PS3, PS4, PP2, PP3 (pathogenic) / PM2, PM5, PP2, PP3 (likely pathogenic)	PLEC x2, TRAPPC11, HSPG2 x2, TTN
201	F	12	childhood	36	sporadic; parental consanguinity	limb-girdle weakness, fatigability, myalgia; calf hypertrophy, contractures in lower limbs; waddling gait	SGCB	NM_000232.4	c.341C>T / c.341C>T	p.S114F / p.S114F	PS3, PS4, PM3, PP2, PP3 (pathogenic)	PLEC x2, TRAPPC11, B3GALNT2, HSPG2, SYNE1
270a	F	17	early childhood	1.4	sporadic; parental consanguinity	limb-girdle weakness; generalized muscle atrophy, contractures in lower limbs; ambulation preserved	TCAP	NM_003673.3	c.360-361delGA* / c.360-361delGA*	p.E120fs* / p.E120fs*	PVS1, PS4, PM2, PM3 (pathogenic)	NEB X3, SYNE1, BVES, TTN x2
229a	F	6	-	19	sporadic; parental consanguinity	asymptomatic hyper-CKmia	TRAPPC11	NM_021942.5	c.77A>G* / c.77A>G*	p.D26G* / p.D26G*	PS4, PM2, PM3, PP3 (likely pathogenic)	NEB , ITGA7, POMGNT1
448a	F	56	adulthood	2.5	AR	progressive limb-girdle weakness; neck extensor weakness; ambulation with assistance						CAPN3, TTN (likely pathogenic ),
179	F	57	adolescence	6	AR	progressive limb-girdle weakness; neck extensor weakness; ambulation with assistance						CAPN3, COL6A2, DNM2, -BVES, TTN x4
214	F	41	adulthood	22	AR	progressive limb-girdle weakness; diffuse muscle atrophy; waddling gait						CAPN3, COL6A3, POMT2, COL12A1, TTN x2
191	M	35	adulthood	1.5	AR	asymmetrical upper limb onset; scapular winging, shoulder girdle muscle atrophy, calf hypertrophy; waddling gait						CAPN3, FKRP, TTN x3
658	F	31	adolescence	3	AR	progressive limb-girdle weakness; generalized muscle atrophy, hyperlordosis; waddling gait						CAPN3, , MYPN, TARDBP, TTN x2
752	F	56	adulthood	2.5	AR	progressive limb-girdle weakness; ambulation preserved						CAPN3, POMT2, FLNC x5, NEB, HSPG2, SYNE2, TTN
170	M	42	adulthood	4	AR	limb-girdle weakness, fatigability, muscle cramps; calf hypertrophy; ambulation preserved						CAPN3, SGCA, RYR1, CACNA1S, LDB3/ZASP,
250a	M	44	adulthood	12	AR	upper limb predominant involvement; muscle hypertrophy, scapular winging; ambulation preserved						CAPN3, SGCD, HSPG2, TTN
130a	M	15	adolescence	27	AR	limb-girdle weakness; generalized muscle atrophy, scapular winging; ambulation preserved						CAPN3, PLEC x2, SYNE1 x2, SYNE2, CACNA1S, TTN
160a	F	16	adolescence	36	AR	limb-girdle weakness; generalized muscle atrophy, calf hypertrophy; ambulation preserved						CAPN3, BAG3, DES, NEB x2, TTN x2, CACNA1S
128a	F	10	childhood	81	AR	rapidly progressive limb-girdle weakness, severe muscle atrophy; waddling gait						RYR1 x2, COL6A3
243	F	41	adulthood	2.4	AD ?	progressive limb-girdle weakness, fatigability, exercise intolerance, mild dysphagia; in upper limb also mild distal weakness; lower limb muscle hypertrophy; waddling gait						BVES x2, SYNE1, TTN, HSPG2, HACD1
592	F	36	adolescence	1.4	sporadic	slowly progressive limb-girdle weakness, myalgia and muscle cramps; ambulation preserved						BAG3, TMEM43, TTN x3, HSPG2
197	F	9	-	20	sporadic	asymptomatic hyper-CKmia						COL6A3, ANO5, NEB, COL12A1, MYH3, SYNE1, TTN x2, SCN4A, LMNB2
17	M	34	early adulthood	24	sporadic	Miyoshi myopathy phenotype - predominantly distal weakness in legs, calf atrophy; waddling gait						DMD, PLEC x2, LAMA2, ITGA7, MYH6, SYNE2, CACNA1S, NEB
195	M	17	adolescence	47	sporadic	limb-girdle weakness with severe muscle atrophy, significant contractures in lower limbs; ambulation preserved						DNM2, TRIM32, POMGNT1, FLNC, NEB,
14	F	8	-	80	sporadic	asymptomatic hyper-CKmia						FLNC x2, TTN x2
1038	F	77	late adulthood	30	sporadic	upper limb predominant weakness; ambulation normal; follow-up: improvement after corticosteroid treatment						DYSF, PLEC, SYNE1, SYNE2, TTN x2
9	F	14	early childhood	9	sporadic	toe walking; significant contractures in lower limbs; ambulation preserved						RYR1 x2, NEB, , MYH7, FLNC, TTNx2
155	F	3	early childhood	18	sporadic	delayed motor milestones, impaired running and stair climbing; ambulation preserved						RYR1, ISPD, POMGNT2, COL6A2 DYSF, NEB, MYH3, TTN x3
11	M	53	late adulthood	44	sporadic	subacute onset with muscle bulk loss, dysphagia, dysphonia; waddling gait; no improvement on corticosteroids						TRAPPC11, NEB, HSPG2
194	F	77	late adulthood	<1	sporadic	dysphagia at onset; asymmetrical limb-girdle weakness, diffuse muscle atrophy, calf atrophy, ambulation preserved						HSPG2, TTN
859	F	78	late adulthood	<1	sporadic	progressive asymmetric limb-girdle weakness; also foot drop; ambulatory with assistance						CACNA1S
B	Patients with uncalssified myopathic fenotypes, not fulfilling LGMD criteria, however limb-girdle weakness was present in all patients except patient No 202
patient no	gender	age	onset of overt clinical symptoms	CK (x UNL)	family history	additional clinical features	putative causal gene(s)		genotype	genotype		genes with mutations putatively influencing clinical phenotype
711	M	20	childhood	6	X-linked	myalgia and cramps, minimal muscle weakness	DMD	NM_004006.2	c.1601delA	p.K534fs	PVS1, PM2, PM4, PP2 (pathogenic)	DYSF, PLEC x2, COL6A2, RYR1, SCN4A, TTN x2
200a	F	6	childhood	33	sporadic	limb-girdle weakness, waddling gait; improvement after corticosteroid treatment; Mi2-antibodies	FLNC	NM_001458.4	c.161G>A	p.G54D	(uncertain significance)	DCTN1, NEB x2, TTN x2
456	M	18	adolescence	14	sporadic	limb-girdle weakness; diffuse muscle atrophy, scapular winging, calf hypertrophy; waddling gait; nuclear inclusions suggestive of IBM in muscle biopsy	SMCHD1	NM_015295.2	c.1890A>T*	p.R630S*	PM2, PP2 (uncertain significance)	PLEC, TTN x2
667	F	48	childhood	15	AD ? with incomplete penetrance	slowly progressive limb-girdle weakness; myalgia; in lower limbs also distal weakness; ambulation preserved; muscle biopsy: non-specific myopathic changes , many fibers with centrally located nuclei	CCDC78	NM_001031737.2	c.308G>A	p.R103Q	(uncertain significance)	SYNE1, NEB x2, MTM, TTN x2
205	F	41	adulthood	4	sporadic	asymmetric limb-girdle weakness; transient respiratory failure after general anesthesia; generalized muscle atrophy, calf atrophy; no clear dystrophic features in biopsy; ambulation preserved	PHKB	NM_000293.2	c.1969C>A / c.2195A>G	p.Q657K / p.N732S	PP3 (uncertain significance)	MYF6, POMT1, MYH2
							CHRND	NM_000751.2	c.70G>A	p.E24K	PM2 (uncertain significance)
901B	F	62	adulthood	<1	sporadic	rapidly progressive limb-girdle weakness with dysphagia, distal weakness in hands; loss of ambulation in 6th decade of life						SGCG, NEB, CACNA1S, HSPG2, SCN4A, MYH14, TTN x4
161	F	41	adulthood	3	sporadic	limb-girdle weakness, myopathic face, ptosis; waddling gait; autophagic vacuoles in muscle biopsy						NEB, ALG1, AGL, TTN
202	M	36	adulthood	<1	sporadic	rhabdomyolysis episode with no fixed weakness						DES, LDB3/ZASP, ANO5, PLEC, COL6A1, COL4A1, AMPD1, TTN x2
849	F	57	late adulthood	2	sporadic	acute onset with lumbar pain, proximal and distal leg weakness; ambulatory (foot drop)						MUH1, ALDOA
362	F	37	early childhood	<1	sporadic	severe generalized muscle atrophy and contractures - upper limb predominance; congenital glaucoma and cataract; leukoencephalopathy; ambulatory with assistance						SYNE2, PLEC, LARGE, SCN4A, TTN
233	M	58	late adulthood	1.5	AD ?	foot drop at onset, subsequently progressive limb-girdle weakness; ambulatory (foot drop)						SYNE2, ITGA7, ang, TMPO
277	F	56	adolescence	<1	sporadic	asymmetrical limb-girdle weakness with initial long-term improvement after corticosteroid treatment; calf hypertrophy; loss of ambulation in 5th decade						SYNE1, PLEC, DMD x2, LDB3/ZASP, DNM2, SCN4A
